# Supplementary material for: Acute effects of inspiratory muscle warm-up on muscle oxygenation, perceived exertion and prefrontal cortical activation
Source: PLoS One. 2025 Jun 10;20(6):e0325228. doi: 10.1371/journal.pone.0325228 (PMC12151440; doi:10.1371/journal.pone.0325228)
Supplement: S1 Data set — (XLSX) [file pone.0325228.s001.xlsx]

## Sheet: PHC HbO2
number order	group	Pre（base line）	Post（variation）	Name(in English）	1-IMW	2-Placebo	3-Blank contral
1	1	0.88	2.4262	姬*（Ji）
2	1	1.14969	5.41478	龙*(Long)
3	1	-0.5	0.661967	韩*(Han)
4	1	-0.6	1.06786	肖*(Xiao)
5	1	0.9	1.4262	史*(Shi)
6	1	1.68914	2.41478	骆*(Luo)				M	SD	M	SD
7	1	0.1	0.961967	张*(Zhang）		1	IMW	45	18.57	40	20.22
8	1	0.1	1.06786	刘*(Liu）		2	Placebo	44	17.33	38	19.72
9	1	0.88	2.4262	冯*（Feng)		3	Blank contral	44	15.87	45	18.1
10	1	1.14969	5.41478	张b*(Zhang-b)
11	1	-0.5	0.661967	张c*(Zhang-c)
12	1	-0.6	1.06786	王*(Wang)
13	1	0.9	1.4262	刘b*(Liu-b)
14	1	1.68914	2.41478	曹*(Cao)
15	1	0.1	0.961967	张c*(Zhang-c)
16	1	0.1	1.06786	闫*(Yan)
17	1	-0.5	0.661967	贺*(He)
18	1	-0.6	1.06786	陈*(Chen)
1	2	-0.265171	0.41683	赵*(Zhao)
2	2	-1.77578	0.831455	孙*(Sun)
3	2	2.2	2.37101	王b*(Wang-b)
4	2	3.3	3.4449	王c*(Wang-c)
5	2	4	4.22112	秦*(Qin)
6	2	-1	0.214336	孔*(Kong)
7	2	0.6	1.39497	刘c*(Liu-c)
8	2	0.9	1.94974	韩b*(Han-b)
9	2	-1.78	0.85	周*(Zhou）
10	2	-0.265171	0.41683	王d*(Wang-d)
11	2	-1.77578	0.831455	陈b*（Chen-b)
12	2	2.2	2.37101	杨*(Yang)
13	2	3.3	3.4449	沈*(Shen)
14	2	4	4.22112	何*(He)
15	2	-1	0.214336	吕*(Lv)
16	2	0.6	1.39497	郑*(Zheng)
17	2	0.9	1.94974	孙b*(Sun)
18	2	2.3	1.4449	海*(Hai)
1	3	4.03951	6.07675	施*(Shi)
2	3	1.14969	1.91143	傅*(Fu）
3	3	2	2.59371	曹b*（Cao-b)
4	3	3	3.44276	张d*(Zhang-d)
5	3	4	4.22112	任*(Ren)
6	3	-1	0.214336	苗*(Miao)
7	3	0.5	1.39497	贺b*(He-b)
8	3	1.2	2.39497	尹*(Yin)
9	3	4.03951	6.07675	金*(Jin)
10	3	1.14969	1.91143	周b*(Zhou-b)
11	3	2	2.59371	郑b*(Zheng-b)
12	3	3	3.44276	赵b*(Zhao-b)
13	3	4	4.22112	蒋*(Jiang-b)
14	3	-1	0.214336	张e*(Zhang-e)
15	3	0.5	1.39497	陈c*(Chen-c)
16	3	1.2	2.39497	姜*(Jiang)
17	3	2.31	2.59371	魏*(Wei)
18	3	3.22	3.44276	苏*(Su)

## Sheet: △HbO2
		后测（变化值）
	Group	M	SD	95% CI
				LCI	UCI
	IMW	1.845	0.181314	1.46689	2.22332
	Placebo	1.944	0.176313	1.57617	2.31174
	Blank contral	2.522	0.183234	2.13947	2.90391

## Sheet: CR10
序号	Group	Pre	Post		1-IMW	2-Placebo	3-Blank contral	Group	Pre		Post
1	1	8	7.5						M	SD	M	SD
2	1	7.5	6.5					IMW	7.7	0.48305	6.75	0.754
3	1	7	6					Placebo	7.75	0.35355	7.3	0.421
4	1	7	7					Blank control	7.7778	0.44096	7.889	0.65
5	1	7.5	5.5
6	1	8.5	7.5
7	1	8	6.5
8	1	7.5	6.5
9	1	8	8
10	1	8	6.5
11	1	7	6
12	1	7.5	7.5
13	1	7	5
14	1	8.5	7.5
15	1	7.5	6
16	1	7.5	6.5
17	1	7.5	7.5
18	1	8	6.5
19	2	8	7
20	2	7.5	7
21	2	7.5	7
22	2	7	7
23	2	8	8
24	2	8	8
25	2	8	7.5
26	2	7.5	7
27	2	8	7.5
28	2	8	7
29	2	8	8
	2	7.5	7
	2	8	7
	2	7.5	7
	2	7.5	7
	2	7	7
	2	8	8
	2	8	8
	3	8	7.5
	3	7.5	7
	3	8	7.5
	3	8	7
	3	8	8.5
	3	7.5	7.5
	3	7.5	7
	3	7	7.5
	3	8	8
	3	8.5	9
	3	8	8.5
	3	7.5	7.5
	3	8	7.5
	3	8	8
	3	8.5	9
	3	8	8.5
	3	7.5	7.5

## Sheet: SmO2
IMW组	对照组	IMW	Blank control	IMW	Blank control
72.4	65.9	87.7	67.2	65.6	63.9
72.9	65.3	87.9	66.1	65.3	62.6											IMW	B K	(blank control)
72.9	65.3	87.9	66.1	65.3	62.6
72.5	65.3	87.9	64.8	64.8	62.6			The average value of SMO2
72.5	64.9	87.9	64.8	64.8	62.3		Time	blank control		IMW
72.1	64.8	88.1	63.9	64.7	62.3			biceps brachii muscle		biceps brachii muscle
72.1	64.8	88.1	63.9	64.7	62		PRE	35.08		35.33
71.7	64	88.2	63.3	64.3	62.4		POST	37.09		34.59
71.7	64	88.2	63.3	64.3	62.4			erector spinae		erector spinae
70.4	63.5	87.8	62.5	63.6	62.4			57.66		53.06
70.4	63.5	87.8	62.5	63.6	62.6			58.51		52.84
67.9	62.4	87.9	62.8	62.9	62.6			vastus medialis		vastus medialis
67.9	62.4	87.9	62.8	62.9	62.6			28.44		34.89
64.6	60.1	87.8	63.4	61.4	62.6			31.01		34.02
64.6	60.1	87.8	63.4	61.4	62
60.9	56.9	87.5	63.7	59.3	59.8
60.9	56.9	87.5	63.7	59.3	59.8
56.7	53.7	87.2	64.4	57.2	55.7		Time	blank control（M±SD）		IMW（M±SD）
56.7	53.7	87.2	64.4	57.2	55.7			biceps brachii muscle		biceps brachii muscle
52.4	50.8	86.5	64.5	54.2	55.7		PRE	35.08±13.91		35.33±14.95
52.4	50.8	86.5	64.5	54.2	52.3		POST	37.09±9.94		34.59±12.33
49.4	50.8	86.1	64.5	51.5	48.5			erector spinae		erector spinae
49.4	48.1	86.1	64.5	51.5	48.5			57.66±18.79		53.06±17.88
47.2	45.9	85.5	64.8	49	48.5			58.51±17.26		52.84±15.76
47.2	45.9	85.5	64.8	49	44.6			vastus medialis		vastus medialis
45.4	44	85.3	64.8	46.1	44.6			28.44±21.56		34.89±22.47
45.4	44	85.3	64.8	46.1	43			31.01±14.69		34.02±15.34
45.4	42.2	85.3	64.4	44.2	43
44.8	42.2	85.3	64.4	44.2	40.5
44.3	40.4	85.4	64.8	42.1	40.5
44.3	40.4	85.4	64.8	42.1	37.4
43.9	38.6	85.3	63.8	39.9	36
43.9	38.6	85.3	63.8	39.9	36
43.4	38.6	85.4	63.4	38.8	33.2
43.4	37.1	85.4	63.4	38.8	33.2
42.4	53.5971	84.9	64.2	37.1	52.9829
42.4	36	84.9	63	37.1	30.5
41.7	35.2	84.3	61.9	35.9	29.4
41.7	35.2	84.3	61.9	35.9	29.4
41.3	34.6	84	61.6	35	27.7
41.3	34.6	84	61.6	35	27.7
40.5	34.4	83.2	61.4	34.5	26.5
40.5	34.4	83.2	61.4	34.5	26.5
40.4	34	82.8	60.2	34.2	26.9
40.4	34	82.8	60.2	34.2	26.9
40.2	33.8	82.6	60.1	33.9	25.8
40.2	33.8	82.6	60.1	33.9	25.8
39.2	34.3	81.5	59.5	32.8	25.8
39.2	34.3	81.5	59.5	32.8	26.4
39.1	34.1	81.3	59	33.8	26.7
39.1	34.1	81.3	59	33.8	26.7
37.9	34.1	80.9	59	33.2	26.4
37.9	34.1	80.9	59	33.2	26.4
37.1	34.5	79.7	58.9	31.9	27.2
37.1	34.5	79.7	58.9	31.9	27.2
37.1	34.5	79.4	58.7	32.3	26.7
37.1	34.5	79.4	58.7	32.3	26.7
36.4	34.5	78	59.1	31.7	25.5
36.4	34.5	78	59.1	31.7	25.5
35.9	34.8	76.9	58.1	31.7	25.7
35.9	34.8	76.9	58.1	30.2	25.7
36.3	34.7	76.4	58	29.8	25.5
36.3	34.7	76.4	58	29.8	25.5
36.1	34.6	75.4	57.8	29.4	25.5
36.1	34.6	75.4	57.8	29.4	25
36.1	35	74.9	57.1	29.9	25.5
36.1	35	74.9	57.1	29.9	25.5
36.5	34.6	75.6	57.3	30.5	24
36.5	34.6	75.6	57.3	30.5	24
36.1	34.1	75	57.6	30.4	24.1
36.1	34.5147	75	59.2941	30.4	26.3618
36.4	33.8	74.8	57.5	31.3	24.5
36.4	33.8	74.8	57.5	31.3	24.5
36.5	33.4	75.1	57.9	31.4	23.6
36.5	33.4	75.1	57.9	31.4	23.6
36.3	33.2	73.8	57.8	30.5	23.6
36.3	33.2	73.8	57.8	30.5	23.8
36.3	33.1	73.8	57.7	30.6	24.6
36.4	33.1	73.8	57.7	30.6	24.6
36.1	33	73.2	58	30.4	23.7
36.1	33	73.2	58	30.4	23.7
36	33.2	72.6	57.7	30.3	24.5
36	33.2	72.6	57.7	30.3	24.5
36.1	33.5	72.1	57.9	30.5	23.4
36.1	33.5	72.1	57.9	30.5	23.4
35.5	33.2	71.7	58.2	30.4	23.4
35.5	33.2	71.7	58.2	30.4	22.9
35.9	32.6	71.4	57.8	30.8	23.8
35.9	32.6	71.4	57.8	30.8	23.8
35.9	32.3	71.3	58	30.7	23.5
35.9	32.3	71.3	58	30.7	23.5
35.8	32.2	70.4	58	30	23.5
35.8	32.2	70.4	58	30	22.7
36	32.2	70.4	58	30.5	23.5
36	32.2	70.4	58	30.5	23.5
36.1	31.7	69.9	58.6	29.8	22.3
36.1	31.7	69.9	58.6	29.8	22.3
35.9	31.5	69.3	58.5	30.1	22.3
35.9	31.5	69.3	58.5	30.1	22.4
36.3	31.5	69.2	58.1	30.5	21.2
36.3	31.5	69.2	58.1	30.5	21.2
35.9	31.2	69.1	58.8	30.6	19.5
35.9	31.2	69.1	58.8	30.6	19.5
36.1	31.1	69	58.4	30.6	19.5
36.1	31.1	69	58.4	30.6	19.4
36.2	31.6	69.2	58.3	30.9	19.6
36.2	32.4857	69.2	58.06	30.9	22.8371
35.7	32.2	68.8	59.1	29.7	18.9
35.7	32.2	68.8	59.1	29.7	18.9
36.1	32.7	69.6	58.9	30.2	18.9
36.1	32.7	69.6	58.9	30.2	20.1
35.9	32.7	69.5	59	30.2	20.2
35.9	32.8	69.5	59	30.2	20.2
35.4	32.8	68.6	59.4	29.7	20.4
35.4	32.8	68.6	59.4	29.7	20.4
36	32.6	69.1	59.3	30.6	21.6
36	32.6	69.1	59.3	30.6	21.6
35.7	32.6	69.3	59.5	30.3	20.9
35.7	32.5	69.3	59.5	30.3	20.9
35	33.2	68.4	59.6	30.1	21
35	33.2	68.4	59.6	30.1	21
36	33.2	68.8	59.7	30.5	20.5
36	33.2	68.8	59.7	30.5	20.5
35.9	33.5	68.3	60	29.9	20.6
35.9	33.5	68.3	60	29.9	20.6
35.6	33.7	67.7	60.3	29.3	20.6
35.6	33.7	67.7	60.3	29.3	20.3
35.9	34	67.9	60.6	30.4	20.4
35.9	34	67.9	60.6	30.4	20.4
35.7	33.5	66.9	60.6	29.2	20.4
35.7	33.5	66.9	60.6	29.2	20.8
35.3	33.5	66.3	60.5	29.3	20.8
35.3	33.5	66.3	60.5	29.3	20.8
35.5	33.5	66.1	60.8	30.2	21
35.5	32.8	66.1	60.8	30.2	21
35.2	32.6	65.4	60.4	29.8	20.9
35.2	32.6	65.4	60.4	29.8	20.9
35.6	32.6	65.3	60.3	29.7	20.9
35.6	32.1	65.3	60.3	29.7	20.9
36	32.1	65.8	61	30.4	20.7
36	31.9	65.8	61	30.4	20.7
35.8	32.9588	65.1	59.9412	29.2	20.55
35.8	32	65.1	60.9	29.2	21.8
35.8	32.1	66	60.8	29.1	21
36.1	32.1	66	60.8	29.1	21
36.2	32.3	66.6	61.1	29.2	20.8
36.2	32.3	66.6	61.1	29.2	20.8
35.4	33	65.6	60.7	28.4	20.8
35.4	33	65.6	60.7	28.4	21.7
35.4	32.8	66	61.1	28.7	20.9
35.4	32.8	66	61.1	28.7	20.9
35	32.8	65.6	61.1	28.2	20.5
35	32.8	65.6	61.1	28.2	20.5
34.7	32.8	64.6	60.8	28.3	20.5
34.7	32.8	64.6	60.8	28.3	21.3
34.8	32.3	64.6	61.7	28.9	20.6
34.8	32.3	64.6	61.7	28.9	20.6
34.8	32	63.7	61.7	28.5	20.6
34.8	32	63.7	61.7	28.5	20.6
35.2	31.9	62.7	61.3	28.8	20.6
35.2	31.9	62.7	61.3	28.8	20.6
35.9	31.8	63.1	61.9	30.2	19.9
35.9	31.8	63.1	61.9	30.2	19.9
35.8	31.9	62.3	61.5	29.4	19.9
35.8	31.9	62.3	61.5	29.4	20.5
36.1	32.4	62.4	61	28.9	20.7
36.1	32.4	62.4	61	28.9	20.7
36.5	32.3	63.3	61.8	29.8	20.4
36.5	32.3	63.3	61.8	29.8	20.4
35.9	32.7	62.6	61.8	29	21.7
35.9	32.7	62.6	61.8	29	21.7
36.1	32.7	63.2	61.9	28.7	20.7
36.1	32.7	63.2	61.9	28.7	20.7
36.3	33	64	63	29.6	19.8
36.3	33	64	63	29.6	19.8
36	33.2	62.8	62.9	29.4	21.1
36	32.4353	62.8	61.4765	29.4	20.7059
36.6	32.9	62.8	63.1	29.4	20
36.6	32.9	62.8	63.1	29.4	20
36.6	32.8	62.6	63.3	29	18.6
36.6	32.8	62.6	63.3	29	18.6
36.1	33.2	61.8	62.9	29.1	20
36.1	33.2	61.8	62.9	29.1	20
36.2	33.1	61.9	63.1	29	20.2
36.2	33.1	61.9	63.1	29	20.2
36.1	32.7	61.5	63	29	19.7
36.1	32.7	61.5	63	29	19.7
35.5	33.3	61.5	62.4	29	20.8
35.5	33.3	61.5	62.4	29	20.8
35.8	33.2	62.3	62.9	29.9	20
35.8	33.2	62.3	62.9	29.9	20
35.6	33.1	62.1	62.8	29.6	20
35.6	33.1	62.1	62.8	29.6	20.3
35.7	33.2	62.9	62.2	29.8	20.5
35.7	33.2	62.9	62.2	29.8	20.5
35.9	33.2	64	63.2	29.5	19.8
35.9	33.2	64	63.2	29.5	19.8
36	32.9	63.6	63.2	29	19.8
36	32.9	63.6	63.2	29	19.8
36.8	32.9	63.8	63.1	28.6	20.4
36.8	33.2	63.8	63.1	28.6	20.4
37.2	33.2	63.4	63.9	27.8	19.4
37.2	33.2	63.4	63.9	27.8	19.4
37.2	33.2	62.5	63.8	27.6	20.7
37.2	33.2	62.5	63.8	27.6	20.7
37.4	33.6	62.1	63.8	28.3	20.4
37.4	33.6	62.1	63.8	28.3	20.4
37.3	33.9	61.2	63.9	28.1	20
37.3	33.9	61.2	63.9	28.1	20
37.4	33.9	61.6	63.5	28.6	20
37.4	33.9	61.6	63.5	28.6	20.6
37.7	33.8	62.5	63.6	30.1	20.5
37.7	33.22	62.5	63.1943	30.1	20.0571
37.7	33.8	62.3	63.7	29.8	20
37.7	33.9	62.3	63.7	29.8	20
38.2	33.9	63.2	63.3	30.7	20.3
38.2	33.7	63.2	63.3	30.7	20.3
37.9	33.9	64.2	64	31.4	20.2
37.9	33.9	64.2	64	31.4	20.2
37.1	34.2	63.6	64	30.9	20.9
37.1	34.2	63.6	64	30.9	20.9
37	34.4	64.6	63.9	30.6	21.1
37	34.4	64.6	63.9	30.6	21.1
37.1	34.4	65.2	64.3	30.4	21.1
37.1	34.4	65.2	64.1	30.4	20.9
36.3	34.6	64	64.1	28.9	21.6
36.3	34.6	64	64.1	28.9	21.6
36.1	33.9	64.7	64.1	29.1	21.3
36.1	33.9	64.7	64.1	29.1	21.3
36.1	33.4	65.1	64.1	29.1	21.3
36.1	33.4	65.1	64.1	29.1	21.1
35.2	33.4	63.9	63.6	28.6	21.1
35.2	33.2	63.9	63.6	28.6	21.1
35.3	32.8	63.9	64.1	29.9	21.3
35.3	32.8	63.9	64.1	29.9	21.3
35.7	33.1	63.7	64.1	29.8	21.3
35.7	33.1	63.7	64.1	29.8	21.6
36.2	33.6	62.6	64	28.9	21.7
36.9	33.6	62.7	64	29.8	21.7
36.9	33.5	62.7	64.3	29.8	21.4
36.9	33.5	62.7	64.3	29.8	21.4
37.5	33.9	62.2	64	29.8	21.4
37.5	33.9	62.2	64	29.8	21.5
37.1	33.8	61.1	64.1	28.3	21.2
37.1	33.8	61.1	64.1	28.3	21.2
37.3	33.5	61.8	64.1	29.4	20.8
37.3	33.7697	61.8	63.9788	29.4	21.0667
37	33.2	62	63.9	29.6	20.8
37	33.2	62	63.9	29.6	21.2
36.2	33	61.5	64.4	27.9	20.8
36.2	33	61.5	64.4	27.9	20.8
36.6	33	62	64.5	27.4	20.8
36.6	33	62	64.5	27.4	20.6
36.6	33.2	61.6	64	27.4	20.6
36.3	33.2	61.6	64	27.4	20.9
35.7	33	60	64.6	26.8	20.2
35.7	33	60	64.6	26.8	20.2
54.7	33.4	56.6	64.2	67.4	20.7
54.7	33.4	56.6	64.2	67.4	20.7
56.2	33.7	56.6	64	67.4	20.1
56.2	33.7	56.6	64	65.8	20.1
57.9	33.3	56.5	64.5	65.8	19.3
57.9	33.3	56.5	64.5	66.1	19.3
58.8	33.2	56.7	64.2	66.1	19.8
58.8	33.2	56.7	64.2	66.1	19.8
59.9	32.9	57.1	64.1	66.4	19.5
59.9	32.9	57.1	64.1	66.7	19.5
59.7	32.4	57.3	64.2	66.7	18.8
59.7	32.4	57.3	64.2	66.7	18.8
59	32.4	58.2	63.7	69.3	18.8
59	32.2	58.2	63.7	69	19.7
55.8	32	59.4	63.9	69	19.1
55.8	32	59.4	63.9	66.3	19.1
51.1	32	60.4	64	66.3	18.4
51.1	32	60.4	64	63.1	18.4
45.3	32	61.8	63.4	63.1	18.8
45.3	32	61.8	63.4	57.2	18.8
38.8	31.7	63.1	64.1	57.2	18.4
38.8	31.7	63.1	64.1	49.5	18.4
33.5	31.8	63.8	64.2	49.5	18.4
33.5	31.8	63.8	64.2	42.7	18.9
29.8	32.7118	64.4	64.1118	42.7	19.6618
29.8	31.9	64.4	64.1	35.8	19.1
27.5	31.7	64.3	64.6	35.8	19.1
27.5	31.7	64.3	64.6	35.8	18.6
26.3	32.4	63.4	64.2	30.2	18.6
26.3	32.4	63.4	64.2	26.8	18.8
27.1	32	62.9	63.8	26.8	17.9
27.1	32	62.9	63.8	23.6	17.9
26.7	31.3	62	63.7	23.6	17.9
26.7	31.3	62	63.7	22.2	16.3
26.7	30.3	60.9	62.7	22.2	16.3
26.7	30.3	60.9	62.7	22.2	16.3
27	30.3	60.5	61.8	21.4	18.4
27	30.3	60.5	61.8	21.4	18.4
26.5	30.6	60.1	61.9	19.4	18.4
26.5	52.2	60.1	63.9	18.2	61.1
25.1	51.8	59.5	62.6	18.2	58.1
25.1	51.8	59.5	62.6	18.2	58.1
24.8	51.5	59.4	62.6	18.1	56.4
24.8	51.5	59.4	62.3	18.1	55
24.8	51.3	59.2	62.3	16.9	55
24.8	51.3	59.2	62	15.4	55
23.9	51.3	58.6	62.4	15.4	55
23.9	51.3	58.6	62.4	15.4	52.4
24.7	51.4	57.9	62.4	15.4	52.4
24.7	51.4	57.9	62.6	15.4	52.4
25.8	52.1	57.4	62.6	15.4	51.3
25.8	52.1	57.4	62.6	14.8	50
25.6	53	56.6	62.6	13.6	50
25.6	53	56.6	62	13.6	49.2
25.2	53.6	55.3	59.8	13.6	49.2
25.2	53.6	55.3	59.8	13.6	49.2
25.9	54.2	54.8	55.7	14.1	48.7
25.9	54.2	54.8	55.7	13.8	47.9
25.1	54.7	54.6	55.7	13.8	47.9
25.1	54.7	54.6	52.3	13.8	47.8
24.9	54.7	53.4	48.5	13.6	47.8
24.9	54.6	53.4	48.5	13.6	47.8
24.9	53.8	53.1	48.5	14.4	47.8
26.1	53.8	53.1	44.6	13.4	47.1
26.4	53.8	53.2	44.6	13.4	47.1
26.4	53.7	53.2	43	13.4	46.4
26.5	53.8	52.4	43	13.9	46.4
26.5	53.8	52.4	40.5	13.9	47.6
27.1	54	51.9	40.5	15	47.6
27.1	54	51.9	37.4	15.3	48.8
27.4	54.9	52	36	15.3	48.8
27.4	54.9	52	36	15.6	50.6
27.4	56.3	50.9	33.2	15.6	50.6
27.4	56.3	50.9	33.2	17.3	52.4
28.4	57.2	50.6	30.5	17.3	52.4
28.4	57.2	50.6	30.5	16.2	53.5
27.9	57.2	50.3	29.4	16.2	53.5
27.9	58.4	50.3	29.4	16.2	53.8
28.5	58.9	49.6	27.7	16.2	53.8
28.5	58.9	49.6	27.7	17	53.8
28.9	58.2	49.3	26.5	17	53.8
28.9	58.2	49.3	26.5	16.6	53.5
28.5	58.5	49.1	26.9	16.6	53.5
28.5	58.5	49.1	26.9	16.4	53.9
28.4	58.2	48.3	25.8	16.4	53.9
28.4	58.2	48.3	25.8	17.5	55
28.9	56.7	48.2	25.8	17.5	55
28.9	56.7	48.2	26.4	16.8	56.6
28.1	56	48.2	26.7	16.8	56.6
28.1	56	48	26.7	16.8	59.2
27.8	55.8	47.7	26.4	16.1	59.2
27.8	55.8	47.7	26.4	16.7	62
28.3	54.2	47.9	27.2	16.7	62
28.3	54.2	47.9	27.2	16.3	64
27.2	53.6	48	26.7	16.3	64
27.2	53.6	48	26.7	16.3	65.2
27.1	53.2	47.6	25.5	16.1	65.2
27.1	53.2	47.6	25.5	16.1	65.4
28.1	51.8	47.5	25.7	17.4	65.4
28.1	51.8	47.5	25.7	17.2	64.3
28.3	51.4	46.9	25.5	17.2	64.3
28.3	51.4	46.9	25.5	17.2	62.7
27.9	50.6	46.3	25.5	16.2	62.7
27.9	50.6	46.3	25	16.2	61.2
29.7	49.5	45.6	25.5	16.8	61.2
29.7	49.5	45.6	25.5	16.6	59.2
30.4	49.6	45.4	24	16.6	59.2
30.4	49.6	45.4	24	15.5	57.4
29.8	49.5	45.2	24.1	15.5	57.4
29.8	49.5	45.2	24.1	16.4	55.8
30	49.1	45.1	24.5	16.4	55.8
30	49.1	45.1	24.5	18.2	54.4
30.4	50	45.2	23.6	18.2	54.4
30.4	50	45.2	23.6	18.2	53.4
29.9	50.1	45.2	23.6	18.2	53.4
29.9	50.1	45.2	23.8	18.2	52.3
29.2	49.9	44.9	24.6	17.3	52.3
29.2	49.9	44.9	24.6	17.3	51.5
30.1	50.5	44.8	23.7	18.6	51.5
30.1	50.5	44.8	23.7	18.6	51.5
30.1	49.9	44.8	24.5	17.7	51.5
30.1	49.9	44.8	24.5	16.1	51.4
29.2	49.2	44.4	23.4	16.1	51.4
29.2	49.2	44.4	23.4	16.1	52
29.1	49.4	44.6	23.4	17.1	52
29.1	49.4	44.6	22.9	17	53.3
29.3	48.7	44.7	23.8	17	53.3
29.3	48.7	44.7	23.8	17	53.7
28.3	48.4	44.4	23.5	15.8	53.7
28.3	48.4	44.4	23.5	15.8	53.6
28.3	48.8	44.3	23.5	15.8	53.6
28.3	48.8	44.3	22.7	15.8	54.3
28.3	48.5	44.5	23.5	15.8	54.3
29.3	48.5	44.5	23.5	16.8	53.5
28.8	48.5	44.2	22.3	16.8	53.5
28.8	48.5	44.2	22.3	17.1	52.8
29.5	49.2	44.1	22.3	17.1	52.8
29.5	49.2	44.1	22.4	17.1	53.4
30.1	49	43.9	21.2	17.5	53.4
30.1	49	43.9	21.2	17.5	53.2
29.3	49.4	43.6	19.5	16.9	53.2
29.3	49.4	43.6	19.5	18.2	52.8
29.5	50.3	43.2	19.5	18.2	52.8
29.5	50.3	43.2	19.4	18.2	53.3
30.2	50	42.9	19.6	18.6	53.3
30.2	50	42.9	19.6	18.6	52.9
29.3	49.8	42.2	18.9	18.6	52.9
29.3	49.8	42.2	18.9	18.6	52.5
29.6	49.7	42.1	18.9	18.4	52.5
29.6	49.7	42.1	20.1	18.4	53.4
30.3	48.6	42.1	20.2	19.3	53.4
30.3	48.6	42.1	20.2	19.3	53.2
30.1	48.2	40.9	20.4	19.3	53.2
30.1	48.2	40.9	20.4	19.3	53.3
30.1	48	40.9	21.6	18.1	53.3
30.1	48	40.9	21.6	18.1	53.8
30.7	47.8	40.9	20.9	18.1	53.8
30.7	47.8	41.3	20.9	19	53
29.8	48.5	41.6	21	19	53
29.8	48.5	41.6	21	19	53
29.6	48.8	40.5	20.5	17.9	52.1
29.6	48.8	40.5	20.5	19.3	52.2
29.9	48.3	41.7	20.6	19.3	52.2
29.9	48.3	41.7	20.6	19.3	51.3
29.1	49.2	41.5	20.6	18.8	51.3
29.1	49.2	41.5	20.3	18.4	51.5
29.1	49.7	40.2	20.4	18.4	51.5
29.1	49.7	40.2	20.4	18.4	52.1
29.9	49.5	39.7	20.4	18.7	52.1
29.9	49.5	39.7	20.8	18.7	52
29.9	50.7	40.4	20.8	18.7	52
29.6	50.7	40.4	20.8	17.7	51.9
29.3	51.1	40.1	21	17.7	51.9
29.3	51.1	40.1	21	18	52.5
30.1	50.6	40.3	20.9	18	52.5
30.1	50.6	40.3	20.9	18	51.9
29.8	50.8	40.1	20.9	17.2	51.9
29.8	50.8	40.1	20.9	17.2	51.7
29.5	50.5	39.7	20.7	17.3	51.7
29.5	50.5	39.7	20.7	18.3	51.8
29.9	49.7	39.7	20.7	18.3	51.8
29.9	49.7	39.9	21.8	17.7	51.9
30.1	50.4	39.9	21	17.7	51.9
30.1	50.4	39.9	21	17.7	51.9
29.3	50.3	39.6	20.8	17.3	51.9
29.3	50.3	39.6	20.8	17.3	52.2
30.3	50.3	40.8	20.8	17.3	52.2
30.3	49.7	40.8	21.7	17.5	52
31.1	50.5	40.9	20.9	17.5	52
31.1	50.5	40.9	20.9	17.4	52.3
30.8	50	40.7	20.5	16	52.3
30.8	50	40.7	20.5	16.7	52.3
31	49.2	40.8	20.5	16.7	52.3
31	49.2	40.8	21.3	16.7	51.7
32	49.8	40.8	20.6	16.7	51.7
32	49.8	40.8	20.6	17.3	51.7
30.7	49.6	40.3	20.6	17.3	51.7
30.7	49.6	40.3	20.6	17.5	51.7
29.9	49	40.3	20.6	17.5	51.7
29.9	49	40.3	20.6	17.5	50.9
30.5	49.9	40.1	19.9	18.8	50.9
30.5	49.9	40.1	19.9	18.2	50.7
30.2	49.8	40.6	19.9	18.2	50.7
30.2	49.8	40.6	20.5	18	50.3
29.6	49.6	40.4	20.7	18	50.3
29.6	49.6	40.4	20.7	18	49.4
30.6	50	40.6	20.4	19.3	49.4
30.6	50	40.6	20.4	19.3	49.5
30.7	49.6	40.4	21.7	19	49.5
30.7	49.6	40.4	21.7	17.9	49.7
29.9	49.2	40.3	20.7	17.9	49.7
29.9	49.2	40.3	20.7	18.8	49.3
30.7	49.7	39.5	19.8	18.8	49.3
30.7	49.7	39.5	19.8	18.6	50.1
31	49.3	39.5	21.1	18.6	50.1
31	49.3	39.5	21.1	17.3	50.4
30.1	48.9	39.3	20	17.3	50.4
30.1	48.9	39.3	20	17.3	50.2
30.6	49.6	39.3	18.6	18.1	50.2
30.6	49.6	39.2	18.6	18.1	50.9
30.6	49.6	39.2	20	18.1	50.9
31	49.6	39.2	20	18.2	51.1
31	49.1	34.4	20.2	18.2	51.1
30.2	49.1	34.4	20.2	18	51.1
30.3	49.1	34.2	19.7	18	50.4
30.3	49.1	34.2	19.7	18	50.7
31.4	49.1	34.2	20.8	19.2	50.7
31.4	0	34.2	20.8	18.3	50.7
30.9	49.1	33.8	20	18.3	50.7
30.9	49.1	33.8	20	18.3	49.9
30.7	49.4	33.7	20	18.1	49.9
30.7	49.4	33.7	20.3	18.9	50.4
31.2	49.1	38.3	20.5	18.9	50.4
31	49.1	38.3	20.5	17.6	50.5
31	48.8	37.7	19.8	16.2	50.5
31	48.8	37.7	19.8	16.2	49.7
30.1	49.4	36.3	19.8	16.2	49.7
30.1	49.4	36.3	19.8	63.6	50.2
63	49.3	59.5	20.4	62.6	50.2
63	49.3	59.5	20.4	62.6	50
62.9	48.8	58.1	19.4	61.3	50
62.9	48.8	58.1	19.4	61.3	49.1
61.9	49.4	56.9	20.7	60.3	49.1
61.9	49.4	56.9	20.7	60.3	49.3
60.1	49.3	56	20.4	60.3	49.3
60.1	49.3	56	20.4	59.5	50.1
59.3	48.9	55.2	20	58.7	50.1
59.3	48.9	55.2	20	58.7	49.6
59.6	49.3	54.5	20	58.1	49.6
59.6	49.3	54.5	20.6	58.1	49.6
60.1	49.2	54.1	20.5	58.1	49.6
60.1	49.2	54.1	20.5	57.6	49.7
61.4	48.8	53.9	20	57.4	49.7
61.4	48.8	53.9	20	57.4	49.1
62.8	49.1	53.7	20.3	57.2	49.1
62.8	49.1	53.7	20.3	57.2	49
62.8	49.1	53.4	20.2	57.5	49
62.8	49.1	53.4	20.2	57.5	48.8
62	49.1	53.9	20.9	58	48.8
62	48.3	53.9	20.9	58	48.5
58.9	48.6	54.8	21.1	58.2	48.5
58.9	48.5	54.8	21.1	58.2	49
55.6	48.5	55.8	21.1	58.2	49
55.6	48.5	55.8	20.9	58.2	49
51.6	47.9	57.3	21.6	58.2	49.6
51.6	47.9	57.3	21.6	0	49
46.1	48.2	58.9	21.3	57.7	49
46.1	48.2	58.9	21.3	57.7	49.3
41.7	48.1	58.7	21.3	57.7	49.3
41.7	48.1	58.7	21.1	58.1	49.7
38.3	47.6	59.2	21.1	58.1	49.7
38.3	47.6	59.2	21.1	58.1	48.8
34.5	47.6	58.9	21.3	58.1	48.8
34.5	48.2	58.9	21.3	58.1	48.7
33.2	48.2	58.2	21.3	60.9	48.7
33.2	48.2	58.2	21.6	60.9	48.5
31.5	48	57.3	21.7	62.6	48.5
31.5	48	57.3	21.7	62.6	47.8
29.1	48	56.2	21.4	62.6	47.8
29.1	49	56.2	21.4	64.1	48.3
28.6	49.9	53.3	21.4	62.6	48.3
28.6	49.9	53.3	21.5	62.6	49.3
27.1	50.3	51.2	21.2	59.7	49.3
27.1	50.3	51.2	21.2	59.7	49
25.4	51.8	48.3	20.8	56.6	49
25.4	51.8	48.3	20.8	56.6	49.4
26	53	46.2	20.8	53.6	49.4
26	53	46.2	21.2	53.6	50.2
25.2	54.7	45.1	20.8	51.1	50.2
25.2	54.7	45.1	20.8	51.1	49.3
25.2	56.2	43.5	20.8	51.1	49.3
25.2	56.2	43.5	20.6	49.4	48.4
25.4	57.9	42.7	20.6	47.7	48.4
25.4	57.9	42.7	20.9	47.7	48.6
24.6	58.8	42.3	20.2	47.7	48.6
24.6	58.8	42.3	20.2	45.7	48
24.7	59.9	40.6	20.7	45.7	48
24.7	59.9	40.6	20.7	45.7	47.4
24.9	59.7	39.8	20.1	42.2	47.4
24.9	59.7	39.8	20.1	42.2	47.9
23.7	59	39.6	19.3	40.6	47.9
23.7	59	39.6	19.3	40.6	48
24.6	55.8	38.5	19.8	39.7	48
24.6	55.8	38.5	19.8	39.7	47.7
24.2	51.1	39	19.5	39.7	47.7
24.2	51.1	39	19.5	38.9	47.7
23.6	45.3	39.1	18.8	38.9	66.1
23.6	45.3	39.1	18.8	37.7	68.1
24.1	38.8	39	18.8	37.5	68.1
24.1	38.8	39	19.7	37.5	68
23.7	33.5	39.4	19.1	37.5	68
23.7	33.5	39.4	19.1	36.7	67.5
23.5	29.8	39.2	18.4	36.1	67.5
23.5	29.8	39.2	18.4	36.1	67.5
24	27.5	38.6	18.8	36.1	67.4
24	27.5	38.6	18.8	36.1	67.4
23.5	26.3	38.7	18.4	35.1	67.4
23.5	26.3	38.7	18.4	35.1	65.8
24	27.1	37.8	18.4	34.3	65.8
24	27.1	37.8	18.9	34.3	66.1
24	26.7	38	19.1	34.3	66.1
24.1	26.7	38	19.1	33.8	66.1
23.7	26.7	38.2	19.1	32.9	66.4
23.7	26.7	38.2	18.6	32.9	66.7
24.3	27	37	18.6	32.4	66.7
24.3	27	37	18.8	32.4	66.7
23.8	26.5	37	17.9	32.1	69.3
23.8	26.5	37	17.9	32.1	69
23.7	25.1	37	17.9	31.6	69
23.7	25.1	37	16.3	31.6	66.3
24.2	24.8	36.3	16.3	31.6	66.3
24.2	24.8	36.3	16.3	31.3	63.1
24	24.8	36.6	56.4	30.4	63.1
24	24.8	36.6	56.4	30.4	57.2
24.3	23.9	36.9	56.3	29.5	57.2
24.3	23.9	36.9	56.3	29.5	49.5
24.5	24.7	36.9	56.4	29.1	49.5
24.5	24.7	36.9	56.4	29.1	42.7
23.8	25.8	37.4	56.5	29.1	42.7
23.8	25.8	37.4	56.5	27.9	35.8
24.5	25.6	37.1	56.6	27.9	35.8
24.5	25.6	37.1	56.6	27.9	35.8
23.9	25.2	37	56.6	27	30.2
23.9	25.2	37	56.6	27	26.8
23.3	25.9	36.7	56.5	27	26.8
23.3	25.9	36.7	56.5	27	23.6
24.7	25.1	36.4	56.7	26.4	23.6
24.7	25.1	36.4	56.7	26.4	22.2
24.6	24.9	36.7	57.1	26.5	22.2
24.6	24.9	36.7	57.1	26.5	22.2
24.2	24.9	36.7	57.3	25.9	21.4
24.2	26.1	36.7	57.3	25.9	21.4
25.3	26.4	36.7	58.2	25.6	19.4
25.3	26.4	36.7	58.2	25.6	18.2
24.6	26.5	37.6	59.4	25.6	18.2
24.6	26.5	37.6	59.4	25.1	18.2
24.6	27.1	37.6	60.4	24.7	18.1
24.6	27.1	37.6	60.4	24.7	18.1
25.2	27.4	38.1	61.8	24.4	16.9
25.2	27.4	38.1	61.8	24.4	15.4
24.7	27.4	38.4	63.1	24	15.4
24.7	27.4	38.4	63.1	24	15.4
24.8	28.4	37.9	63.8	24	15.4
24.8	28.4	37.9	63.8	24	15.4
25.5	27.9	38.4	64.4	23.4	15.4
25.5	27.9	38.4	64.4	23.4	14.8
25	28.5	38.6	64.3	22.9	13.6
25	28.5	38.6	64.3	22.9	13.6
25.4	28.9	37.9	63.4	22.9	13.6
25.4	28.9	37.9	63.4	23	13.6
25.7	28.5	38.4	62.9	22.5	14.1
25.7	28.5	38.4	62.9	22.5	13.8
25.1	28.4	38.2	62	22	13.8
25.1	28.4	38.2	62	22	13.8
25.9	28.9	37.3	60.9	22.3	13.6
25.9	28.9	37.3	60.9	22.3	13.6
25.1	28.1	37.8	60.5	21.9	14.4
25.1	28.1	37.8	60.5	21.9	13.4
24.1	27.8	37.6	60.1	21.9	13.4
24.1	27.8	37.6	60.1	21.9	13.4
24.7	28.3	37.2	59.5	22.4	13.9
24.7	28.3	37.2	59.5	22.4	13.9
24.3	27.2	37.9	59.4	22.4	15
24.3	27.2	37.9	59.4	22.4	15.3
23.3	27.1	37.4	59.2	22.5	15.3
23.3	27.1	37.4	59.2	22.5	15.6
24	28.1	37.2	58.6	22.6	15.6
24	28.1	37.2	58.6	22.6	17.3
23.8	28.3	37.5	57.9	22.2	17.3
23.8	28.3	37.5	57.9	22.2	16.2
23.9	27.9	37.1	57.4	22.2	16.2
23.9	27.9	37.1	57.4	22	16.2
24.4	29.7	37	56.6	21.7	16.2
24.4	29.7	37	56.6	21.7	17
24.5	30.4	37.4	55.3	21.7	17
24.5	30.4	37.4	55.3	21.5	16.6
25.3	29.8	36.6	54.8	21.9	16.6
25.3	29.8	36.6	54.8	21.9	16.4
25.7	30	36.7	54.6	21.8	16.4
25.7	30	36.7	54.6	21.8	17.5
25	30.4	36.7	53.4	22	17.5
25	30.4	36.7	53.4	22	16.8
25.9	29.9	36.5	53.1	22.7	16.8
25.9	29.9	36.5	53.1	22.7	16.8
25.4	29.2	37.1	53.2	22.6	16.1
25.4	29.2	37.1	53.2	22.6	16.7
25	30.1	37	52.4	22.7	16.7
25	30.1	37	52.4	22.7	16.3
25.4	30.1	37	51.9	23.1	16.3
25.4	30.1	37	51.9	23.1	16.3
25.4	29.2	37.5	52	23.1	16.1
25.4	29.2	37.5	52	23	16.1
25.4	29.1	37.5	50.9	22.8	17.4
25.4	29.1	37.5	50.9	22.8	17.2
25.9	29.3	37.3	50.6	22.8	17.2
25.9	29.3	37.3	50.6	22.8	17.2
25.1	28.3	38.2	50.3	22.7	16.2
25.1	28.3	38.2	50.3	22.7	16.2
25.3	28.3	37.8	49.6	23.1	16.8
25.3	28.3	37.8	49.6	23.1	16.6
25	28.3	38.2	49.3	23	16.6
25	29.3	38.2	49.3	23	15.5
23.9	28.8	38.5	49.1	23.2	15.5
23.9	28.8	38.5	49.1	23.2	16.4
24.5	29.5	38.3	48.3	23.8	16.4
24.5	29.5	38.3	48.3	23.8	18.2
24.3	30.1	38.6	48.2	23.5	18.2
24.3	30.1	38.6	48.2	23.5	18.2
23.6	29.3	38.7	48.2	23.4	18.2
23.6	29.3	38.7	48	23.4	18.2
24.6	29.5	38.3	47.7	23.8	17.3
24.6	29.5	38.3	47.7	23.8	17.3
24.4	30.2	38.6	47.9	23.5	18.6
24.4	30.2	38.6	47.9	23.5	18.6
24.2	29.3	38.3	48	23.4	17.7
24.2	29.3	38.3	48	23.4	16.1
25.3	29.6	38	47.6	23.4	16.1
25.3	29.6	38	47.6	23.5	16.1
25.3	30.3	38.4	47.5	23.4	17.1
25.3	30.3	38.4	47.5	23.4	17
25.3	30.1	38.1	46.9	23.3	17
25.3	30.1	38.1	46.9	23.3	17
26.2	30.1	37.9	46.3	23.3	15.8
26.2	30.1	37.9	46.3	23.4	15.8
25.9	30.7	38.2	45.6	23.4	15.8
25.9	30.7	38.2	45.6	23.3	15.8
25.9	29.8	37.7	45.4	23.6	15.8
25.9	29.8	37.7	45.4	23.6	16.8
25.8	29.6	38	45.2	23.5	16.8
25.8	29.6	38	45.2	23.5	17.1
24.8	29.9	38.2	45.1	23.8	17.1
24.8	29.9	38.2	45.1	23.8	17.1
25	29.1	37.7	45.2	24.3	17.5
25	29.1	37.7	45.2	24.3	17.5
24.6	29.1	38.3	45.2	24	16.9
24.6	29.1	38.3	45.2	24	18.2
23.7	29.9	38.4	44.9	24.2	18.2
23.7	29.9	38.4	44.9	24.2	18.2
24.7	29.9	37.8	44.8	24.6	18.6
24.7	29.6	37.8	44.8	24.6	18.6
24.6	29.3	38.4	44.8	24.2	18.6
24.6	29.3	38.4	44.8	24.2	18.6
24.3	30.1	38.4	44.4	24.1	18.4
24.3	30.1	38.4	44.4	24.1	18.4
25	29.8	37.7	44.6	24.3	19.3
25	29.8	37.7	44.6	24.3	19.3
25	29.5	38.1	44.7	23.9	19.3
24.9	29.5	38.1	44.7	23.9	19.3
24.9	29.9	37.7	44.4	23.8	18.1
24.9	29.9	37.7	44.4	23.8	18.1
25.2	30.1	37	44.3	23.7	18.1
25.2	30.1	37	44.3	23.7	19
24.7	29.3	37.8	44.5	23.7	19
24.7	29.3	37.8	44.5	23.5	19
25.3	30.3	37.5	44.2	23.8	17.9
25.3	30.3	37.5	44.2	23.8	19.3
24.9	31.1	37.8	44.1	23.9	19.3
24.9	31.1	37.8	44.1	23.9	19.3
24.3	30.8	38.4	43.9	24.1	18.8
24.3	30.8	38.4	43.9	24.1	18.4
24.3	31	38.2	43.6	24.5	18.4
25.3	31	38.5	43.6	24.5	18.4
25.3	32	38.5	43.2	24.4	18.7
25.3	32	38.5	43.2	24.4	18.7
24.8	30.7	38.9	42.9	24.3	18.7
24.8	30.7	38.9	42.9	24.3	17.7
24.8	29.9	38.3	42.2	24.3	17.7
24.8	29.9	38.3	42.2	24.3	18
25.9	30.5	39.2	42.1	24.5	18
25.9	30.5	39.2	42.1	24.5	18
25.1	30.2	39.3	42.1	24.5	17.2
25.1	30.2	39.3	42.1	24.5	17.2
25.6	29.6	39.2	40.9	24.5	17.3
25.6	29.6	39.2	40.9	24.5	18.3
24.8	30.6	39.4	40.9	24.5	18.3
24.8	30.6	39.4	40.9	24.4	17.7
24.1	30.7	39.2	40.9	24.5	17.7
24.1	30.7	39.2	41.3	24.5	17.7
24.5	29.9	39	41.6	24	17.3
24.5	29.9	39	41.6	24	17.3
23.8	30.7	39.4	40.5	24	17.3
23.8	30.7	39.4	40.5	24	17.5
23.5	31	38.7	41.7	24.1	17.5
23.5	31	38.7	41.7	24.1	17.4
24.1	30.1	39	41.5	24.1	16
24.1	30.1	39	41.5	23.5	16.7
23.6	30.6	39.6	40.2	23.6	16.7
23.6	30.6	39.6	40.2	23.6	16.7
24.1	30.6	39.2	39.7	23.8	16.7
24.1	31	39.2	39.7	23.8	17.3
60.3	31	39.4	40.4	23.8	17.3
62	30.2	39.4	40.4	23.3	17.5
62	30.3	39.5	40.1	23.6	17.5
62	30.3	39.5	40.1	23.6	17.5
62	31.4	39.1	40.3	24	18.8
63.2	31.4	39.1	40.3	24	18.2
63.2	30.9	39.3	40.1	24	18.2
63.7	30.9	39.3	40.1	23.6	18
63.7	30.7	39.5	39.7	23.9	18
63.7	30.7	39.5	39.7	23.9	18
64.5	31.2	39.1	39.7	23.9	19.3
65	31	39.1	39.9	23.9	19.3
65	31	39.7	39.9	23.5	19
65	31	39.7	39.9	23.5	17.9
65	30.1	39.6	39.6	23.5	17.9
65	30.1	39.6	39.6	23.5	18.8
64.9	31.1	39.1	40.8	23.5	18.8
64.9	31.1	39.1	40.8	23.5	18.6
64.9	31.1	39	40.9	63.2	18.6
64.3	32	39	40.9	63.2	17.3
64.3	31.6	38.5	40.7	63.5	17.3
64.3	31.6	38.5	40.7	63.5	17.3
64	31.8	36.6	40.8	63.8	18.1
63.2	31.8	36.6	40.8	63.8	18.1
63.2	32.4	35.2	40.8	64.3	18.1
62.9	32.4	35.2	40.8	64.3	18.2
62.9	32.9	33.3	40.3	64.8	18.2
62.9	32.9	33.3	40.3	64.8	18
62.3	33.9	31.3	40.3	65.3	18
62.3	33.9	31.3	40.3	65.3	18
62	33.9	30	40.1	65.7	19.2
62	36.6	30	40.1	65.7	18.3
62	39.3	29.8	40.6	66.2	18.3
62.3	39.3	29.8	40.6	66.2	18.3
62.3	42	29.9	40.4	66.5	18.1
66.6	42	29.9	40.4	66.5	18.9
66.6	44.3	30.8	40.6	66.8	18.9
68.5	44.3	30.8	40.6	66.8	17.6
68.5	55.5	32.8	40.4	67	16.2
68.7	55.5	32.8	40.4	67	16.2
68.7	55.5	36	40.3	67.3	16.2
67.2	55.5	36	40.3	67.3	17
67.2	54.3	39.9	39.5	67.6	17
67.2	54.3	39.9	39.5	67.6	17
63.5	54.3	80.1	39.5	67.9	17.1
63.5	54.5	80.1	39.5	67.9	17.1
59.2	54.1	80.5	39.3	68.1	17.6
54.9	54.1	80.5	39.3	68.1	17.6
54.9	54.1	80.9	39.3	68.3	19.5
51.9	54.1	80.9	39.2	68.3	19.5
51.9	54.4	81.1	39.2	68.3	19.5
51.9	54.4	81.1	39.2	68.3	19.5
50.8	52.5	81.1	34.4	68.4	23.5
50.8	52.5	81.1	34.4	68.4	25.8
51.4	50	81.3	34.2	67.2	25.8
51.4	50	81.3	34.2	67.2	25.8
53.6	48.3	81.4	34.2	66.9	25.8
53.6	48.3	81.4	34.2	66.9	27.1
53.6	45.5	81.8	33.8	66.4	27.1
55.9	45.5	81.8	33.8	66.4	30.2
55.9	43.4	82.2	33.7	66.4	30.2
59.7	43.4	82.2	33.7	66.4	31.7
59.7	43.4	82.7	38.3	66.7	31.7
60.2	42.5	82.7	38.3	66.7	31.7
60.2	40.3	83.1	37.7	68.4	33.6
60.3	40.3	83.1	37.7	68.4	59.2
60.3	40.1	83.5	36.3	69.1	59.2
60.3	40.1	83.5	36.3	69.1	58.7
60.3	39.7	83.2	36.7	70.2	58.7
60	39.7	83.2	36.7	70.2	58.4
60	38.5	82.9	36.6	70.7	58.4
60	38.5	82.9	36.6	70.7	58.6
59.4	38.6	82.7	36.3	70.7	58.6
59.4	38.6	82.7	36.3	70.7	59.7
58.7	38.7	82.2	36.5	70.4	59.7
58.1	38.7	82.2	36.5	70.4	60.8
58.1	37.7	82	37.6	70	60.8
56.9	37.7	82	37.6	70	60.8
56.9	37.7	82.7	37.3	69.5	61.1
56.1	38	82.7	37.3	69.5	61.1
56.1	37.6	83.3	37.1	68.8	61.1
56.1	37.6	83.3	37.1	68.8	60.8
55.6	36.7	83.9	37.2	68.3	60.8
55.6	36.7	83.9	37.2	68.3	60.8
55.5	36.7	84.4	37.4	67.9	57.3
54.8	36.9	84.4	37.4	67.9	57.3
54.8	35.8	84.4	37.7	67.4	55.3
52.9	35.8	84.4	37.7	67.4	55.3
52.9	35.2	84.1	38.3	67	52.8
51.5	35.2	84.1	38.3	67	50.7
51.5	35.2	83.8	39.1	66.6	50.7
49	34.9	83.8	39.1	66.6	50.7
49	34.3	83.2	59.5	66.1	48.6
45	34.3	83.2	59.5	66.1	46.1
45	34.3	83.2	58.9	65.6	46.1
41	34.3	83.2	58.9	65.6	44.3
41	34.3	83.2	58.2	64.9	44.3
41	34.9	83.2	58.2	64.9	44.3
38.2	34.3	82.9	58.3	64.2	43.7
38.2	34.3	82.9	58.3	64.2	43.7
34	35	82.7	58.5	63.5	41.8
31.4	35	82.7	58.5	63.5	40.3
31.4	34.9	82.7	58.7	63.6	40.3
28.5	34.9	82.7	58.7	63.6	40.3
28.5	34.9	82.7	59.7	64.2	38.3
26.1	34.7	82.7	59.7	64.2	36.5
26.1	34.9	82.5	60.3	65.3	36.5
25.1	34.9	82.5	60.3	65.3	36.5
25.1	34.5	82	59.8	66.9	35.4
25.1	34.5	82	59.8	66.9	35.1
23.4	34.6	81.7	59.2	68.5	35.1
23.4	34.6	81.7	59.2	68.5	35.1
22.7	34.8	81.2	58	68.6	34.4
23.3	34.8	81.2	58	68.6	34.4
23.3	34.2	80.6	56.1	67.3	35
22.9	34.2	80.6	56.1	67.3	35
22.9	34.2	80.4	54.3	64	34
23.9	34.2	80.4	54.3	64	34
23.9	34.1	80.7	52.2	59.1	32.4
25.5	34.1	80.7	52.2	59.1	32.4
25.5	33.4	80.7	49.8	53.8	31.3
24.7	33.4	80.7	49.8	53.8	29.2
24.7	34	81.1	47.7	49.2	29.2
24.7	34	81.1	47.7	49.2	29.2
25	34	81.3	45.5	45.7	27.9
25	34	81.3	45.5	45.7	27.9
24.3	34	80.9	43.3	45.7	27.7
24.3	33.5	80.9	43.3	45.2	27.7
23.3	34	81.3	41.7	45.2	28.2
23.6	34	81.3	41.7	45.4	28.2
23.6	33.8	81.1	40.2	45.4	28.3
23.6	33.8	81.1	40.2	45.4	28.3
22.9	33.8	80.9	38.8	48.4	28.3
22.2	33.8	80.9	38.8	48.4	30.2
22.2	33.8	81.1	37.9	48.5	30.2
23.2	33.8	81.1	37.9	48.5	30.3
23.2	33.7	80.7	36.8	48.5	30.3
21.5	33.7	80.7	36.8	47.4	30.3
21.5	33.7	79.7	35.2	46.7	30
21.4	34.3	79.7	35.2	46.7	30.5
21.4	34.2	79.6	34.2	45.2	30.5
22.2	34.2	79.6	34.2	45.2	30.5
22.2	34.2	78.3	32.9	45.2	30.4
22.5	34.2	78.3	32.9	45.2	30.4
22.5	34.2	77.5	31.6	45	30.4
23.8	34.2	77.5	31.6	45	30.4
23.8	34.2	78.1	31	45.2	30.4
25.5	34.2	78.1	31	45.2	33
25.5	34.2	77.3	30.3	45.1	33
25.5	33.8	77.3	30.3	45.1	33
25	33.5	77.4	29.9	44.7	32.2
26	33.5	77.4	29.9	44.7	32.7
26	33.1	78.1	30.2	43.1	32.7
25.9	33.1	78.1	30.2	43.1	32.7
25.9	33.2	77.3	30.1	43.5	32.5
26.5	33.2	77.3	30.1	43.5	32
26.5	33.5	77.4	30.6	42.5	32
27	33.5	77.4	30.6	42.5	32
27	33.5	77.2	31.2	42.9	33.1
27	33.8	77.2	31.2	42.9	32.7
26.9	35	76.3	31.4	42.1	32.7
27.2	35	76.3	31.4	42.1	32.7
27.2	35.2	76.1	31.7	41.2	32.5
27	35.2	76.1	31.7	41.2	32.5
27	35.6	75.6	31.8	40.5	30.8
27	35.6	75.6	31.8	40.5	30.1
26.3	36.4	74.8	31.6	40.5	30.1
26	36.4	74.8	31.6	40.5	29.7
26	36	75	31.9	40.8	29.7
26	36	75	31.9	40.8	30.5
26.1	36	74.4	31.5	41.9	30.5
26.1	36.3	74.4	31.5	41.9	30.5
26.1	36.3	74.4	31.3	42.5	29.6
25.2	35.8	74.4	31.3	42.5	29.6
25.2	35.1	74.5	31.4	42.2	30.1
24.5	35.1	74.5	31.4	42.2	30.9
24.5	34.8	73.4	30.8	42.4	30.9
24.5	34.8	73.4	30.8	42.4	31.4
24.5	34.4	73.4	30.6	41.4	31.4
25.4	34.4	73.4	30.6	41.4	31.4
25.4	33.9	73.5	30.5	41.7	31.5
25.4	33.9	73.5	30.5	41.7	31.5
25.5	33.9	73.1	29.9	41.3	31.5
27.2	34.3	73.1	29.9	41.3	32
27.2	34.3	73.9	30.2	41.3	32
27.9	34	73.9	30.2	41.6	32
27.9	34.4	73.5	30.2	41.5	32
27.5	34.4	73.5	30.2	41.5	32
27.5	34.4	73.4	30.2	40.9	0
27.8	34.4	73.4	30.2	40.9	32.7
27.8	34.9	73.5	30.4	39.6	32.7
27.4	34.4	73.5	30.4	39.6	33.1
27.4	35.3	72.9	30.2	40.1	33.1
26.7	35.3	72.9	30.2	40.1	33.1
26.7	35.7	73.2	30.4	39.8	32.8
27.6	35.7	73.2	30.4	39.8	32.8
27.6	35.3	73.5	30.6	39.8	33.6
27.6	35.3	73.5	30.6	40.2	33.8
28.1	35.4	73.4	30.5	40.2	33.8
28.1	35.4	73.4	30.5	40.2	33.8
27.6	35.6	74.1	30.9	39.9	34.5
27.6	35.6	74.1	30.9	39.9	34.2
28.6	35.6	73.9	31.3	40.3	34.2
28.6	35.1	73.9	31.3	40.3	34.1
28.6	35.1	73.6	31.1	40.3	34.1
28.6	35.4	73.6	31.1	40.3	34.1
26.8	35.3	74.5	31.6	40.1	35.3
26.6	35.3	74.5	31.6	40.1	34.7
26.6	35.3	73.9	32.1	40.5	34.7
26.2	35.8	73.9	32.1	40.5	34.7
26.2	35.8	74	32.8	40.7	34.3
26.2	35.9	74	32.8	40.7	34.3
26.2	35.6	74.2	33.3	40.3	34.5
26.9	35.6	74.2	33.3	40.3	35
26.9	35.7	72.8	33.9	40.6	35
27	35.7	72.8	33.9	40.6	35
27	35.9	73.1	34.4	40.2	34.7
28	35.9	73.1	34.4	40.2	34.7
28	35.3	73.3	34.8	40.2	33.9
28	35.3	73.3	34.8	40.2	33.7
28.2	35.3	73	35.3	40.6	33.7
28.2	36.1	73	35.3	40.6	34
28.5	35.8	74.3	36	39.9	34
28.9	35.8	74.3	36	39.9	34
28.9	35.6	74.8	36.1	39.6	32.9
28.9	35.6	74.8	36.1	39.6	31.5
29.2	36.1	74.6	36.6	39.6	31.5
29.2	36.1	74.6	36.6	39.6	31.8
29.2	36.3	75.5	36.5	39.4	31.8
29.5	36.3	75.5	36.5	39.4	31.7
29.5	36.1	74.8	35.5	40	31.7
29.5	36.1	74.8	35.5	40	32.1
29.5	36.5	74.5	34.7	40.1	32.1
28.8	36.5	74.5	34.7	40.1	32.4
28.8	36.5	75.3	33.8	39.9	32.4
29.5	36.1	75.3	33.8	39.9	31.9
29.5	35.8	75.1	32.7	39.9	31.9
29.5	35.8	75.1	32.7	40.1	32.5
29.5	36.1	75.5	32.4	39.4	32.5
29.6	36.1	75.5	32.4	39.4	32.5
29.6	35.1	75.8	32.2	39.3	33
29.6	35.1	75.8	32.2	39.3	31.8
28.5	35.1	75.1	32.5	39.2	31.8
28.8	35.1	75.1	32.5	39.2	31.9
28.8	35.5	75.4	33.3	38.8	31.9
28.8	35.5	75.4	33.3	38.8	32.1
28.2	34.8	75.3	33.5	38.4	32.1
28	34.8	75.3	33.5	38.4	32.7
28	34.8	74.6	33.8	38.1	32.7
28.6	34.8	74.6	33.8	38.1	34.1
28.6	34.9	75.3	34.2	37.8	34.1
28.6	34.9	75.3	34.2	37.8	35
29.2	34.9	75	33.9	37.8	35
30.3	34.9	75	33.9	37.8	34.4
30.3	34.9	75	34	38.1	34.4
31.3	34.9	75	34	38.1	34.4
31.3	34.9	75.2	34.2	38.4	35.8
31.3	0	75.2	34.2	38.4	35.1
30.8	0	75	34.5	38.7	35.1
30.8	35.2	75	34.5	38.7	34.4
30.5	35.8	75.2	34.8	38.4	34.4
31.2	35.8	75.2	34.8	38.4	34.4
31.2	35.4	75.7	35.6	38.8	34.4
31.2	35.4	75.7	35.6	38.8	35.2
29.3	35.7	75.6	36.1	39.2	35.2
29.3	35.7	75.6	36.1	39.2	35.2
29.3	36.1	76.5	36.9	39.3	34
29.3	36.1	76.5	36.9	39.3	34
29.6	35.7	76.4	36.9	39.9	34
29.6	35.7	76.4	36.9	39.9	35
29.5	35.7	76.5	37.6	39.9	35
29.5	35.7	76.5	37.6	39.9	35
